# Supplementary material for: Characterization of a Familial Goldenhar Syndrome Case Using Whole-Exome Sequencing
Source: Genes (Basel). 2026 Feb 28;17(3):299. doi: 10.3390/genes17030299 (PMC13025467; doi:10.3390/genes17030299)
Supplement: Supplementary file 1 [file genes-17-00299-s001.zip]

Archive with 4 entries (4 files):
- genes-4164430-supplementary-Table S4.XLSX
- genes-4164430-supplementary-Table S1.XLSX
- genes-4164430-supplementary-Table S2.XLSX
- genes-4164430-supplementary-Table S3.XLSX
