# Supplementary material for: Characterization of a Familial Goldenhar Syndrome Case Using Whole-Exome Sequencing
Source: Genes (Basel). 2026 Feb 28;17(3):299. doi: 10.3390/genes17030299 (PMC13025467; doi:10.3390/genes17030299)
Supplement: Supplementary file 1 [file genes-17-00299-s001.zip › genes-4164430-supplementary-Table S4.XLSX]

## Sheet: Sheet1
Supplementary Table S4: In Silico predictions for the MID1 missense variant
Engine	Score	Indicative Prediction
Alpha Missense	0.07289	Likely Benign
BLOSUM	-2	Likely Damaging
CADD	16.52	Tolerated
DANN	0.9489	Tolerated
DEOGEN2	0.254	Tolerated
FATHMM	-0.31	Tolerated
FATHMM-MKL	0.8625	Damaging
LIST-S2	0.923	Damaging
LRT	0.001349	Neutral
M-CAP	0.01542	Tolerated
Mutation Assessor	0.615	Neutral
MutationTaster	0.9972	Disease causing
MutPred	0.357	Tolerated
MVP	0.6595	Neutral
PrimateAI	0.4871	Tolerated
PROVEAN	-0.68	Neutral
SIFT	0.079	Tolerated
SIFT4G	0.74	Tolerated
