# Supplementary material for: Characterization of a Familial Goldenhar Syndrome Case Using Whole-Exome Sequencing
Source: Genes (Basel). 2026 Feb 28;17(3):299. doi: 10.3390/genes17030299 (PMC13025467; doi:10.3390/genes17030299)
Supplement: Supplementary file 1 [file genes-17-00299-s001.zip › genes-4164430-supplementary-Table S1.XLSX]

## Sheet: Sheet1
Supplementary Table S1: Quality control assessment for whole exome sequencing data
Sample	Total Read Bases (bp)	Total Reads	GC(%)	Q20(%)	Q30(%)
V.6	6907203352	68388152	50.1	98.3	95.1
V.3	6475126564	64110164	50.2	98.5	95.6
V.4	6015913500	59563500	50.1	98.4	95.3
IV.6	6506103870	64416870	50.1	97.6	93.7
IV.5	6365626606	63026006	50.5	97.8	94.2
		V.6	V.3	V.4	IV.6	IV.5
Pre-alignment Statistics	Total Number of Reads	68388152	64110164	59563500	64416870	63026006
	Average Read Length (bp)	101	101	101	101	101
	Total Yield (Mbp)	6907	6475	6015	6506	6365
	Target Regions (bp)	60456963	60456963	60456963	60456963	60456963
	Average Throughput Depth of Target regions (X)	114.2	107.1	99.5	107.6	105.2
Post-alignment Statistics	Initial Mappable Reads	68343058	64077826	59522182	64382291	62998954
	% Initial Mappable Reads	99.9	99.9	99.9	99.9	99.9
	Non-Redundant Reads	60155616	56438754	52146470	57440332	55931191
	% Non-Redundant Reads	88	88	87.6	89.2	88.7
	On-Target Reads	46228029	44746541	41379996	42813385	43886080
	% On-Target Reads	76.8	79.2	79.3	74.5	78.4
	On-Target Yield (bp)	4120352854	4014227485	3678179200	3795776690	3924894781
	Mean Depth of Target Regions (X)	68.1	66.4	60.8	62.7	64.9
. Total yield: {total number of reads} * {Average read length}
. Target regions : Target region size
. Average throughput depth of target regions (X) : {Total yield} / {Target regions}
. Initial Mappable Reads : Number of mapped reads to human genome
. % Initial Mappable Reads: 100 * { Initial mappable reads} / {Total reads}
. Non-Redundant Reads : Number of de-duplicate reads from Picard tools
. % Non-Redundant Reads: 100 * {Non-redundant reads } / { Initial mappable reads}
. On-Target Reads: Number of reads mapped to target regions
. % On-Target Reads: 100 * {On-target reads} / {Non-redundant reads}
. On-Target Yield (bp) : The sum of the bases in the final alignment to the target regions
. Mean Depth of Target Regions (X) : {On-target yield} / {Target regions}
