# Supplementary material for: Characterization of a Familial Goldenhar Syndrome Case Using Whole-Exome Sequencing
Source: Genes (Basel). 2026 Feb 28;17(3):299. doi: 10.3390/genes17030299 (PMC13025467; doi:10.3390/genes17030299)
Supplement: Supplementary file 1 [file genes-17-00299-s001.zip › genes-4164430-supplementary-Table S2.XLSX]

## Sheet: CpGsites
Supplementary Table S2: Signficant Methylation Alterations in Goldenhar Patients
id	cgid	Chromosome	Start	Strand	mean.Control	mean.Goldenhar	mean.diff	mean.quot.log2	diffmeth.p.val	max.Control	min.Control	sd.Control	max.Goldenhar	min.Goldenhar	sd.Goldenhar	min.diff	diffmeth.p.adj.fdr	combinedRank	num.na.Control	num.na.Goldenhar	mean.covg.Control	mean.covg.Goldenhar	min.covg.Control	min.covg.Goldenhar	max.covg.Control	max.covg.Goldenhar	nsamples.covg.thres5.Control	nsamples.covg.thres5.Goldenhar
11050	cg12934079	chr1	15527599	-	0.783368	0.372446	0.410922	1.05274	6.8e-07	0.797577	0.753393	0.0202124	0.390805	0.357693	0.016848	0.362588	0.0321499	741	0	0	12.5	13.6667	9	8	19	21	4	3
33014	cg12523408	chr1	59483605	-	0.560011	0.0517618	0.508249	3.2062	3.83e-08	0.57696	0.515314	0.0298475	0.0549896	0.0499661	0.00280128	0.460324	0.0158276	42	0	0	9.5	13.3333	8	10	11	16	4	3
58402	cg19621538	chr1	172942446	-	0.465724	0.765266	-0.299541	-0.704565	1.1e-06	0.521262	0.430052	0.0422232	0.880719	0.596738	0.149244	-0.0754762	0.0368373	1999	0	0	13	13	10	9	17	16	4	3
83156	cg01594260	chr2	8118122	-	0.0297263	0.613772	-0.584045	-3.97285	1.07e-06	0.0395332	0.0233996	0.00733395	0.746291	0.350934	0.227627	-0.311401	0.0368373	23	0	0	18.25	20.6667	7	18	26	25	4	3
92000	cg12337401	chr2	37590172	+	0.857062	0.43332	0.423742	0.967788	8.37e-07	0.880643	0.83557	0.0196906	0.445388	0.420376	0.012529	0.390182	0.0343497	907	0	0	15	16.6667	13	12	19	21	4	3
92087	cg20356373	chr2	37892893	-	0.802684	0.400518	0.402166	0.985249	1.99e-06	0.822731	0.783714	0.0204094	0.400921	0.400303	0.000349668	0.382793	0.0424931	859	0	0	10.5	9	8	9	12	9	4	3
144223	cg09935224	chr3	5274362	-	0.397263	0.0300678	0.367195	3.34545	7.84e-09	0.465318	0.363534	0.0460878	0.0359133	0.0216979	0.00743635	0.32762	0.00647489	262	0	0	11.5	13.6667	9	5	16	21	4	3
147593	cg19605565	chr3	14582901	-	0.779848	0.361158	0.41869	1.08954	4.81e-07	0.790065	0.770518	0.00855598	0.365176	0.356372	0.00445227	0.405341	0.0321499	683	0	0	11.5	11.3333	11	7	13	14	4	3
174177	cg18090577	chr3	130158438	+	0.827407	0.429864	0.397543	0.928871	2.34e-06	0.869491	0.805761	0.0285929	0.439812	0.41063	0.0166605	0.365949	0.0479667	1007	0	0	15.25	16.6667	11	16	19	17	4	3
204485	cg12214399	chr4	53210660	-	0.534554	0.152728	0.381826	1.74261	1.56e-06	0.732077	0.363322	0.196943	0.359601	0.0469757	0.179172	0.00372099	0.0409851	219	0	0	13.75	11	10	9	16	13	4	3
211604	cg10590622	chr4	96760945	+	0.403485	0.0419778	0.361507	2.99187	1.12e-07	0.474208	0.364136	0.0484545	0.0455391	0.0401786	0.00308419	0.318597	0.0308246	277	0	0	12.75	19.6667	5	18	18	21	4	3
249709	cg23799854	chr5	115869260	+	0.82553	0.478851	0.346679	0.773297	2.63e-06	0.830812	0.818706	0.00569997	0.524778	0.44744	0.0406608	0.293929	0.0482626	1600	0	0	11.5	15.3333	8	12	15	18	4	3
258932	cg06016251	chr5	145824392	-	0.787305	0.39916	0.388145	0.962467	8.73e-07	0.795558	0.780759	0.00658068	0.416805	0.389946	0.0152862	0.363954	0.0343497	921	0	0	19.75	19.6667	13	18	26	23	4	3
278944	cg01356752	chr6	26242929	-	0.440644	0.834295	-0.393651	-0.90576	2.49e-06	0.469752	0.384229	0.0383135	0.850974	0.825564	0.0144501	-0.355813	0.0482626	1073	0	0	16.75	15	13	9	25	21	4	3
281063	cg24697433	chr6	28876508	-	0.794203	0.412683	0.38152	0.927983	2.58e-06	0.812215	0.777881	0.0176766	0.445127	0.381806	0.0316896	0.332754	0.0482626	1012	0	0	14	15.3333	11	14	19	16	4	3
288442	cg08188698	chr6	32085278	+	0.779213	0.378303	0.40091	1.02323	1.67e-06	0.808102	0.727577	0.0357107	0.38932	0.371695	0.00960395	0.338257	0.0409851	791	0	0	13.5	14.3333	11	12	18	16	4	3
317654	cg04523729	chr6	157870979	-	0.786897	0.400226	0.386671	0.957974	2.01e-06	0.824564	0.750904	0.0324196	0.433902	0.373481	0.030801	0.317002	0.0424931	932	0	0	11.75	16.6667	9	11	17	22	4	3
330417	cg19171155	chr7	8260025	+	0.801209	0.389286	0.411923	1.02265	7.01e-07	0.811603	0.787936	0.0109713	0.39497	0.384424	0.00532078	0.392966	0.0321499	793	0	0	9.5	12	6	9	11	15	4	3
352463	cg26968039	chr7	100881429	+	0.402271	0.0534402	0.34883	2.70012	1.69e-06	0.432444	0.323123	0.0528357	0.0598816	0.0493213	0.00565023	0.263241	0.0409851	316	0	0	14.75	8.33333	10	5	18	10	4	3
354172	cg08605899	chr7	105969911	-	0.0434604	0.532614	-0.489153	-3.34338	1.53e-06	0.064917	0.026636	0.0161889	0.572457	0.480947	0.0468868	-0.41603	0.0409851	59	0	0	9.75	11.3333	7	9	13	13	4	3
354411	cg08210019	chr7	107121395	-	0.849519	0.40757	0.441949	1.04151	3.05e-07	0.863527	0.828646	0.0151844	0.44008	0.382191	0.0295957	0.388566	0.0321499	762	0	0	13.5	13.6667	6	6	17	18	4	3
358097	cg00332233	chr7	128561455	+	0.866177	0.4281	0.438077	0.999963	5.71e-07	0.88583	0.819562	0.031398	0.458532	0.409472	0.0265749	0.36103	0.0321499	830	0	0	17.5	21.6667	11	16	22	28	4	3
363792	cg13569207	chr7	149536854	-	0.387507	0.757886	-0.370379	-0.94991	1.84e-06	0.433526	0.35189	0.0376621	0.768957	0.750482	0.00976832	-0.316956	0.0423162	950	0	0	16.75	19.6667	11	14	25	23	4	3
371804	cg08006646	chr8	2418143	-	0.796337	0.390459	0.405877	1.00973	1.79e-06	0.828978	0.780671	0.0226696	0.40511	0.375572	0.0147707	0.37556	0.0423162	810	0	0	15.5	11.3333	11	9	19	14	4	3
404963	cg27413290	chr8	144552725	+	0.910806	0.555532	0.355274	0.70329	2.19e-07	0.916561	0.899611	0.00761508	0.57017	0.543628	0.0134808	0.329441	0.0321499	2007	0	0	13	13.6667	11	13	17	14	4	3
433158	cg06051619	chr10	593275	+	0.080284	0.404869	-0.324585	-2.20011	1.12e-06	0.0920594	0.0726424	0.00850704	0.431807	0.379982	0.0259735	-0.287923	0.0368373	401	0	0	12.25	15	6	7	17	19	4	3
453658	cg16264408	chr10	79924574	+	0.869273	0.433599	0.435674	0.987056	5.56e-07	0.882257	0.856442	0.0115	0.482764	0.383244	0.0497706	0.373679	0.0321499	852	0	0	8.25	6.33333	5	4	11	9	4	2
454151	cg21003497	chr10	81065938	+	0.782565	0.367571	0.414994	1.06978	5.7e-07	0.802904	0.756918	0.0211157	0.381853	0.35187	0.0150415	0.375066	0.0321499	708	0	0	10	15	6	13	13	19	4	3
468903	cg24194674	chr10	127779842	-	0.818641	0.376134	0.442507	1.10165	1.01e-06	0.839016	0.807958	0.014087	0.418572	0.340994	0.0393005	0.389386	0.0368373	662	0	0	12.75	13.3333	7	11	16	17	4	3
473946	cg09597767	chr11	325915	-	0.661473	0.906787	-0.245313	-0.449256	1.31e-06	0.706688	0.61192	0.0397394	0.918613	0.891609	0.0138106	-0.184921	0.0374423	7077	0	0	9.5	12.3333	7	10	11	15	4	3
554735	cg16859127	chr12	113897132	+	0.728431	0.385889	0.342542	0.899367	1.91e-06	0.734762	0.722567	0.00536058	0.391524	0.379566	0.00600914	0.331043	0.0424931	1098	0	0	17.5	16.6667	14	13	21	22	4	3
560703	cg06354054	chr12	125440391	-	0.566974	0.14392	0.423055	1.90633	6.57e-07	0.800928	0.343445	0.251055	0.351185	0.0381358	0.17951	0	0.0321499	157	0	0	11.25	11.3333	9	10	14	12	4	3
590142	cg09998151	chr14	32926900	-	0.358081	0.0513248	0.306756	2.58548	2.66e-07	0.387326	0.323202	0.0267043	0.053025	0.0488899	0.00216324	0.270177	0.0321499	482	0	0	9	12	3	10	12	16	3	3
590499	cg19539986	chr14	35032169	+	0.364557	0.789861	-0.425304	-1.09456	2.38e-07	0.395213	0.336802	0.0276723	0.816392	0.751604	0.0339481	-0.356392	0.0321499	672	0	0	14	16	9	15	19	17	4	3
616385	cg20976286	chr15	28054345	-	0.0354111	0.607076	-0.571665	-3.76433	1.65e-06	0.0416306	0.0295026	0.00526693	0.752944	0.333143	0.2374	-0.291512	0.0409851	32	0	0	9.25	11.3333	6	11	13	12	4	3
635609	cg27639199	chr15	81666528	-	0.415008	0.058793	0.356215	2.62716	5.66e-07	0.428733	0.399432	0.0136626	0.068156	0.0451398	0.012093	0.331276	0.0321499	291	0	0	11.75	13.6667	5	9	17	16	4	3
652082	cg16000638	chr16	13099918	-	0.369789	0.861381	-0.491592	-1.19811	6.27e-07	0.395788	0.354377	0.0191066	0.891565	0.837737	0.0275037	-0.441949	0.0321499	533	0	0	11.75	16.6667	11	13	14	20	4	3
676017	cg03834411	chr16	87682036	-	0.559337	0.887794	-0.328457	-0.657102	8.3e-07	0.603766	0.453549	0.0710617	0.899194	0.868243	0.0170096	-0.264477	0.0343497	2379	0	0	9.5	8.33333	7	4	12	13	4	2
680731	cg03053358	chr17	1029917	+	0.926119	0.547203	0.378916	0.748489	1.27e-06	0.94372	0.916728	0.0122118	0.563077	0.530277	0.0164255	0.353651	0.0374423	1733	0	0	12.5	10.3333	11	8	15	15	4	3
682530	cg01134380	chr17	3100768	-	0.85602	0.433611	0.422409	0.965105	1.2e-06	0.880506	0.837949	0.0184236	0.45965	0.398541	0.0315392	0.378299	0.0374423	913	0	0	15.75	21.3333	15	16	17	24	4	3
688799	cg19079513	chr17	14936230	-	0.414905	0.81146	-0.396555	-0.951049	6.5e-07	0.433355	0.398517	0.0144488	0.815658	0.806474	0.00464221	-0.373119	0.0321499	948	0	0	15.25	12	10	8	20	16	4	3
737160	cg23837191	chr18	77335239	-	0.0437421	0.272231	-0.228489	-2.39275	4.29e-07	0.0489607	0.0401181	0.00388855	0.281898	0.266836	0.00839052	-0.217876	0.0321499	1065	0	0	16.5	15	14	11	20	20	4	3
737951	cg03112518	chr19	491572	+	0.808183	0.4499	0.358283	0.831103	2.38e-06	0.834829	0.741543	0.0447762	0.487906	0.429782	0.0329327	0.253637	0.0479667	1337	0	0	13.5	14.3333	7	12	24	17	4	3
793139	cg27389684	chr20	55953214	+	0.723057	0.345459	0.377598	1.04424	1.23e-06	0.727042	0.717777	0.00389476	0.353812	0.340458	0.00728091	0.363965	0.0374423	757	0	0	13	16	10	14	16	18	4	3
796376	cg08564027	chr20	61660810	-	0.867626	0.51866	0.348966	0.731266	2.62e-06	0.877643	0.858226	0.0107999	0.549956	0.495026	0.0282551	0.30827	0.0482626	1823	0	0	16.75	13	13	11	21	14	4	3

## Sheet: Tiling 
id	Chromosome	Start	End	mean.mean.Control	mean.mean.Goldenhar	mean.mean.diff	mean.mean.quot.log2	comb.p.val	comb.p.adj.fdr	combinedRank	num.sites	mean.num.na.Control	mean.num.na.Goldenhar	mean.mean.covg.Control	mean.mean.covg.Goldenhar	mean.nsamples.covg.thres5.Control	mean.nsamples.covg.thres5.Goldenhar
34589	chr1	172940001	172945000	0.465724	0.765266	-0.299541	-0.704565	1.1e-06	0.043427	344	1	0	0	13	13	4	3
148739	chr4	53210001	53215000	0.534554	0.152728	0.381826	1.74261	1.56e-06	0.0480624	44	1	0	0	13.75	11	4	3
205492	chr5	145820001	145825000	0.787305	0.39916	0.388145	0.962467	8.73e-07	0.0430384	177	1	0	0	19.75	19.6667	4	3
268160	chr7	107120001	107125000	0.849519	0.40757	0.441949	1.04151	3.05e-07	0.02504	144	1	0	0	13.5	13.6667	4	3		COG5
446579	chr14	32925001	32930000	0.358081	0.0513248	0.306756	2.58548	2.66e-07	0.02504	84	1	0	0	9	12	3	3		AKAP6
447000	chr14	35030001	35035000	0.364557	0.789861	-0.425304	-1.09456	2.38e-07	0.02504	127	1	0	0	14	16	4	3		SNX6
503029	chr17	14935001	14940000	0.414905	0.81146	-0.396555	-0.951049	6.5e-07	0.0400385	184	1	0	0	15.25	12	4	3		CDRT7
554914	chr20	55950001	55955000	0.723057	0.345459	0.377598	1.04424	1.23e-06	0.043427	141	1	0	0	13	16	4	3		MIR5095/RAE1

## Sheet: CpGisland
id	Chromosome	Start	End	mean.mean.Control	mean.mean.Goldenhar	mean.mean.diff	mean.mean.quot.log2	comb.p.val	comb.p.adj.fdr	combinedRank	num.sites	mean.num.na.Control	mean.num.na.Goldenhar	mean.mean.covg.Control	mean.mean.covg.Goldenhar	mean.nsamples.covg.thres5.Control	mean.nsamples.covg.thres5.Goldenhar
11290	chr8	144552581	144552787	0.83939	0.496929	0.342461	0.74923	2.10717e-07	0.00542954	27	2	0	0	13.25	14.3333	4	3
