# Supplementary material for: Characterization of a Familial Goldenhar Syndrome Case Using Whole-Exome Sequencing
Source: Genes (Basel). 2026 Feb 28;17(3):299. doi: 10.3390/genes17030299 (PMC13025467; doi:10.3390/genes17030299)
Supplement: Supplementary file 1 [file genes-17-00299-s001.zip › genes-4164430-supplementary-Table S3.XLSX]

## Sheet: Sheet1
Supplementary Table S3: Gene Ontology Analysis of Goldenhar Family Members Methylation Results
(N=number of Genes, DE=number of differentially expressed genes, with their p values (p. DE)
	ONTOLOGY	TERM	N	DE	p.DE
GO:0014701	CC	junctional sarcoplasmic reticulum membrane	9	2	0.0001
GO:0060314	BP	regulation of ryanodine-sensitive calcium-release channel activity	26	2	0.0004
GO:0016603	MF	glutaminyl-peptide cyclotransferase activity	2	1	0.0007
GO:0017186	BP	peptidyl-pyroglutamic acid biosynthetic process, using glutaminyl-peptide cyclotransferase	2	1	0.0007
GO:0071705	BP	nitrogen compound transport	2423	8	0.0007
GO:0005519	MF	cytoskeletal regulatory protein binding	1	1	0.0014
GO:0033017	CC	sarcoplasmic reticulum membrane	38	2	0.0015
GO:0015031	BP	protein transport	2053	7	0.0015
GO:0015833	BP	peptide transport	2089	7	0.0017
GO:0042886	BP	amide transport	2119	7	0.0018
